# Supplementary material for: Targeted next-generation sequencing analysis in couples at increased risk for autosomal recessive disorders
Source: Orphanet J Rare Dis. 2018 Jan 26;13:23. doi: 10.1186/s13023-018-0763-0 (PMC5787287; doi:10.1186/s13023-018-0763-0)
Supplement: Supplementary file 1 — List of the 430 genes investigated in the couples. Additional file listing the 430 genes for severe AR and XL disorders investigated in the couples (XLS 142 kb) [file 13023_2018_763_MOESM1_ESM.xls]

## Sheet: Table1
HGNC_GENE	ENSEMBL_ID	REFSEQ_ID	CHROM_POS	OMIM_ID	OMIM_TITLE	OMIM_DISORDER
AAAS	ENSG00000094914		12q13	605378	Aladin	Achalasia-addisonianism-alacrimia syndrome, 231550 (3)
AARS	ENSG00000090861	NM_001605	16q22	601065	Alanyl-tRNA synthetase	Charcot-Marie-Tooth disease, axonal, type 2N, 613287 (2)
AASS	ENSG00000008311	NM_005763	7q31.3	605113	Alpha-aminoadipic semialdehyde synthase	Hyperlysinemia, 238700 (3); Saccharopinuria, 268700 (1)
ABAT	ENSG00000183044	NM_020686	16p13.2	137150	4-aminobutyrate aminotransferase	GABA-transaminase deficiency, 613163 (3)
ABCD1	ENSG00000101986	NM_000033	Xq28	300371	ATP-binding cassette, subfamily D, member 1	Adrenoleukodystrophy, 300100 (3); Adrenomyeloneuropathy, 300100 (3)
ABHD12	ENSG00000100997	NM_015600	20p11.21	613599	Abhydrolase domain-containing protein 12	Polyneuropathy, hearing loss, ataxia, retinitis pigmentosa, andcataract, 612674 (3)
ABHD5	ENSG00000011198	NM_016006	3p25.3-p24.3	604780	Abhydrolase domain containing 5	Chanarin-Dorfman syndrome, 275630 (3)
ACAD9	ENSG00000177646	NM_014049	3q21.3	611103	Acyl-CoA dehydrogenase family, member 9	ACAD9 deficiency, 611126 (3)
ACADM	ENSG00000117054		1p31	607008	Acyl-Coenzyme A dehydrogenase, C-4 to C-12 straight chain	Acyl-CoA dehydrogenase, medium chain, deficiency of, 201450 (3)
ACADVL	ENSG00000072778	NM_000018	17p13.1	609575	Acyl-Coenzyme A dehydrogenase, very long chain	VLCAD deficiency, 201475 (3)
ACAT1	ENSG00000075239	NM_000019	11q22.3	607809	Acetyl-Coenzyme A acetyltransferase-1 (acetoacetyl Coenzyme A	Alpha-methylacetoacetic aciduria, 203750 (3)
ACOX1	ENSG00000161533		17q25.1	609751	Acyl-Coenzyme A oxidase 1, palmitoyl	Peroxisomal acyl-CoA oxidase deficiency, 264470 (3)
ACTA1	ENSG00000143632	NM_001100	1q42.13	102610	Actin, alpha-1, skeletal muscle	Myopathy, nemaline, 3, 161800 (3); Myopathy, actin, congenital,with excess of thin myofilaments, 161800 (3); Myopathy, actin, congenital, with cores (3); Myopathy, congenital, with fiber-type disproportion 1,255310 (3)
ADAMTSL2	ENSG00000197859	NM_014694	9q34.3	612277	ADAMTS-like protein 2	Geleophysic dysplasia, 231050 (3)
ADCK3	ENSG00000163050	NM_020247	1q42.11	606980	Chaperone-activity of BC1 complex-like	Coenzyme Q10 deficiency, 607426 (3); Spinocerebellar ataxia,autosomal recessive 9, 612016 (3)
ADSL	ENSG00000239900	NM_000026	22q13.1	608222	Adenylosuccinate lyase	Adenylosuccinase deficiency, 103050 (3)
AGA	ENSG00000038002	NM_000027	4q34.3	613228	Aspartylglucosaminidase	Aspartylglucosaminuria, 208400 (3)
AGL	ENSG00000162688	NM_000028	1p21	610860	Amylo-1,6-glucosidase, 4-alpha-glucanotransferase (glycogen	Glycogen storage disease IIIa, 232400 (3); Glycogen storage diseaseIIIb, 232400 (3)
AGPS	ENSG00000018510		2q	603051	Alkylglycerone-phosphate synthase	Rhizomelic chondrodysplasia punctata, type 3, 600121 (3)
AGRN	ENSG00000188157	NM_198576	1p36.33	103320	Agrin	Myasthenia, limb-girdle, familial, 254300 (3)
AHI1	ENSG00000135541	NM_017651	6q23.2	608894	Abelson helper integration site 1	Joubert syndrome-3, 608629 (3)
AIFM1	ENSG00000156709	NM_145812	Xq26.1	300169	Apoptosis-inducing factor, mitochondrion-associated, 1	Combined oxidative phosphorylation deficiency 6, 300816 (3)
AIMP1	ENSG00000164022	NM_004757	4q24	603605	ARS-interacting multifunctional protein 1	Leukodystrophy, hypomyelinating, 3, 260600 (3)
AK2	ENSG00000004455	NM_001625	1p35.1	103020	Adenylate kinase-2, mitochondrial	Reticular dysgenesis, 267500 (3)
ALDH3A2	ENSG00000072210		17p11.2	609523	Aldehyde dehydrogenase 3 family, member A2	Sjogren-Larsson syndrome, 270200 (3)
ALDH4A1	ENSG00000159423		1p36	606811	Aldehyde dehydrogenase 4 family, member A1	Hyperprolinemia, type II, 239510 (3)
ALDH5A1	ENSG00000112294		6p22	610045	Succinic semialdehyde dehydrogenase	Succinic semialdehyde dehydrogenase deficiency, 271980 (3)
ALDH7A1	ENSG00000164904	NM_001182	5q31	107323	Aldehyde dehydrogenase 7 family, member A1	Epilepsy, pyridoxine-dependent, 266100 (3)
ALDOA	ENSG00000149925	NM_000034	16p11.2	103850	Aldolase A, fructose-bisphosphatase	Glycogen storage disease XII, 611881 (3)
ALDOB	ENSG00000136872		9q21.3-q22.2	612724	Aldolase B, fructose-bisphosphatase	Fructose intolerance, 229600 (3)
ALG1	ENSG00000033011		16p13.3	605907	Alg1, yeast, homolog of (beta-1,4 mannosyltransferase)	Congenital disorder of glycosylation, type Ik, 608540 (3)
ALG12	ENSG00000182858	NM_024105	22q13.33	607144	Dolichyl-P-mannose:Man-7-GlcNAc-2-PP-dolichyl-alpha-6-	Congenital disorder of glycosylation, type Ig, 607143 (3)
ALG2	ENSG00000119523	NM_033087	9q31.1	607905	Alg2, S. cerevisiae, homolog of	Congenital disorder of glycosylation, type Ii, 607906 (3)
ALG3	ENSG00000214160	NM_005787	3q27.3	608750	Alg3, S. cerevisiae, homolog of	Congenital disorder of glycosylation, type Id, 601110 (3)
ALG6	ENSG00000088035	NM_013339	1p31.3	604566	Alg6, S. cerevisiae, homolog of	Congenital disorder of glycosylation, type Ic, 603147 (3)
ALG8	ENSG00000159063	NM_024079	11pter-p15.5	608103	Alg8, S. cerevisiae, homolog of	Congenital disorder of glycosylation, type Ih, 608104 (3)
ALG9	ENSG00000086848	NM_024740	11q23	606941	Alg9, yeast, homolog of	Congenital disorder of glycosylation, type Il, 608776 (3)
ALMS1	ENSG00000116127	NM_015120	2p13.1	606844	Alstrom syndrome gene	Alstrom syndrome, 203800 (3)
ALPL	ENSG00000162551	NM_000478	1p36.12	171760	Alkaline phosphatase, liver/bone/kidney	Hypophosphatasia, infantile, 241500 (3); Hypophosphatasia, childhood,241510 (3); Odontohypophosphatasia, 146300 (3); Hypophosphatasia, adult, 146300 (3)
AMACR	ENSG00000242110	NM_014324	5p13.2-q11.1	604489	Alpha-methylacyl-CoA racemase	Alpha-methylacyl-CoA racemase deficiency (3); Bile acid synthesisdefect, congenital, 4, 214950 (3)
AMT	ENSG00000145020	NM_000481	3p21.2-p21.1	238310	Aminomethyltransferase (glycine cleavage system protein T)	Glycine encephalopathy, 605899 (3)
ANO5	ENSG00000171714	NM_213599	11p15.1	608662	Anoctamin 5	Gnathodiaphyseal dysplasia, 166260 (3); Muscular dystrophy,limb-girdle, type 2L, 611307 (3); Miyoshi muscular dystrophy 3, 613319 (3)
ANTXR2	ENSG00000163297	NM_058172	4q21.3	608041	Anthrax toxin receptor 2	Fibromatosis, juvenile hyaline, 228600 (3); Hyalinosis, infantilesystemic, 236490 (3)
AP1S2	ENSG00000182287	NM_003916	Xp22	300629	Adaptor-related protein complex 1, sigma-2 subunit	Mental retardation, X-linked 59, 300630 (3)
APTX	ENSG00000137074	NM_017692	9p13.3	606350	Aprataxin	Ataxia, early-onset, with oculomotor apraxia and hypoalbuminemia,208920 (3); Coenzyme Q10 deficiency, 607426 (3)
ARFGEF2	ENSG00000124198	NM_006420	20q13.13	605371	ADP-ribosylation factor guanine nucleotide-exchange factor 2,	Periventricular heterotopia with microcephaly, 608097 (3)
ARG1	ENSG00000118520		6q23	608313	Arginase, liver	Argininemia, 207800 (3)
ARHGEF9	ENSG00000131089		Xq11.1	300429	Rho guanine nucleotide exchange factor 9	Epileptic encephalopathy, early infantile, 8, 300607 (3)
ARL13B	ENSG00000169379	NM_182896	3q11	608922	ADP-ribosylation factor-like 13B	Joubert syndrome 8, 612291 (3)
ARSA	ENSG00000100299	NM_000487	22q13.31-qter	607574	Arylsulfatase A	Metachromatic leukodystrophy, 250100 (3)
ARSB	ENSG00000113273	NM_000046	5p11-q13	611542	Arylsulfatase B	Mucopolysaccharidosis type VI (Maroteaux-Lamy), 253200 (3)
ARSE	ENSG00000157399	NM_000047	Xp22.33	300180	Arylsulfatase E	Chondrodysplasia punctata, X-linked recessive, 302950 (3)
ARX	ENSG00000004848		Xp21.3	300382	Aristaless-related homeobox, X-linked	Epileptic encephalopathy, early infantile, 1, 308350 (3);Lissencephaly, X-linked 2, 300215 (3); Mental retardation, X-linked 36/43/54, 300419 (3); Proud syndrome, 300004 (3); Partington syndrome, 309510 (3);Hydranencephaly with abnormal genitalia, 300215 (3)
ASL	ENSG00000126522	NM_000048	7q11.21	608310	Argininosuccinate lyase	Argininosuccinic aciduria, 207900 (3)
ASPA	ENSG00000108381	NM_000049	17p13.3	608034	Aspartoacylase (aminoacylase-2)	Canavan disease, 271900 (3)
ASPM	ENSG00000066279	NM_018136	1q31	605481	Abnormal spindle-like, microcephaly-associated	Microcephaly, primary autosomal recessive, 5, 608716 (3)
ASS1	ENSG00000130707	NM_000050	9q34.1	603470	Argininosuccinate synthetase 1	Citrullinemia, 215700 (3)
ATM	ENSG00000149311	NM_000051	11q22-q23	607585	Ataxia-telangiectasia mutated (includes complementation groups A, C,	Ataxia-telangiectasia, 208900 (3); Lymphoma, B-cell non-Hodgkin,somatic (3); {Breast cancer, susceptibility to}, 114480 (3); Lymphoma, mantle cell (3); T-cell prolymphocytic leukemia, sporadic (3)
ATP5E	ENSG00000124172	NM_001001977	20q13.3	606153	ATP synthase, H+ transporting, mitochondrial F1 complex, epsilon	Mitochondrial complex V (ATP synthase) deficiency, nuclear type 3,614053 (3)
ATP6V0A2	ENSG00000185344	NM_012463	12q24.31	611716	ATPase, H+ transporting, lysosomal, V0 subunit A2	Cutis laxa, autosomal recessive, type II, 219200 (3); Wrinkly skinsyndrome, 278250 (3)
ATP7A	ENSG00000165240	NM_000052	Xq21.1	300011	ATPase, Cu++ transporting, alpha polypeptide	Menkes disease, 309400 (3); Occipital horn syndrome, 304150 (3);Spinal muscular atrophy, distal, X-linked 3, 300489 (3)
ATP7B	ENSG00000123191	NM_000053	13q14.3	606882	ATPase, Cu++ transporting, beta polypeptide	Wilson disease, 277900 (3)
ATR	ENSG00000175054	NM_001184	3q22-q24	601215	Ataxia-telangiectasia and Rad3-related (FRAP-related protein-1)	Seckel syndrome 1, 210600 (3)
ATRX	ENSG00000085224	NM_000489	Xq21.1	300032	ATR-X gene (helicase 2; X-linked nuclear protein)	Alpha-thalassemia/mental retardation syndrome, 301040 (3);Alpha-thalassemia myelodysplasia syndrome, somatic, 300448 (3); Mental retardation-hypotonic facies syndrome, X-linked, 309580 (3)
AUH	ENSG00000148090		9q22	600529	AU-specific RNA-binding protein (3-methylglutaconyl-CoA hydratase)	3-methylglutaconic aciduria, type I, 250950 (3)
B4GALT1	ENSG00000086062	NM_001497	9p13	137060	Glycoprotein-4-beta-galactosyltransferase-2 (EC 2.4.1.22)	Congenital disorder of glycosylation, type IId, 607091 (3)
B4GALT7	ENSG00000027847	NM_007255	5q35.1-q35.3	604327	Xylosylprotein 4-beta-galactosyltransferase, polypeptide 7	Ehlers-Danlos syndrome, progeroid form, 130070 (3)
BBS1	ENSG00000174483		11q13	209901	BBS1 gene	Bardet-Biedl syndrome 1, 209900 (3)
BBS2	ENSG00000125124	NM_031885	16q21	606151	Bardet-Biedl syndrome 2	Bardet-Biedl syndrome 2, 209900 (3)
BBS4	ENSG00000140463	NM_033028	15q22.3-q23	600374	BBS4 gene	Bardet-Biedl syndrome 4, 209900 (3)
BBS7	ENSG00000138686		4q27	607590	BBS7 gene	Bardet-Biedl syndrome 7, 209900 (3)
BCKDHA	ENSG00000248098	NM_000709	19q13.1-q13.2	608348	Branched chain keto acid dehydrogenase E1, alpha polypeptide	Maple syrup urine disease, type Ia, 248600 (3)
BCKDHB	ENSG00000083123	NM_000056	6q14.1	248611	Branched chain keto acid dehydrogenase E1, beta polypeptide	Maple syrup urine disease, type Ib, 248600 (3)
BCOR	ENSG00000183337	NM_017745	Xp11.4	300485	BCL6 corepressor	Microphthalmia, syndromic 2, 300166 (3)
BCS1L	ENSG00000074582	NM_004328	2q35	603647	bcs1, S. cerevisiae, homolog-like	Mitochondrial complex III deficiency, 124000 (3); GRACILE syndrome,603358 (3); Leigh syndrome, 256000 (3); Bjornstad syndrome, 262000 (3)
BLM	ENSG00000197299		15q26.1	604610	DNA helicase, RecQ-like 3	Bloom syndrome, 210900 (3)
BRAT1	ENSG00000106009	NM_152743	7p22.3	614506	BRCA1-associated ATM activator 1	Rigidity and multifocal seizure syndrome, lethal neonatal
BSCL2	ENSG00000168000	NM_032667	11q13	606158	Seipin	Lipodystrophy, congenital generalized, type 2, 269700 (3); Silverspastic paraplegia syndrome, 270685 (3); Neuropathy, distal hereditary motor, type V, 600794 (3)
BSND	ENSG00000162399	NM_057176	1p32.3	606412	Barttin	Bartter syndrome, type 4a, 602522 (3); Sensorineural deafness withmild renal dysfunction, 602522 (3)
BTD	ENSG00000169814	NM_000060	3p25	609019	Biotinidase	Biotinidase deficiency, 253260 (3)
C12ORF65	ENSG00000130921	NM_152269	12q24.31	613541	Chromosome 12 open reading frame 65	Combined oxidative phosphorylation deficiency 7, 613559 (3)
C14orf133	ENSG00000151445	NM_022067	14q24.3-q31	613401	VPS33B-interacting protein, apical-basolateral polarity regulator	Arthrogryposis, renal dysfunction, and cholestasis 2, 613404 (3)
C20ORF7	ENSG00000101247	NM_001039375	20p12.1	612360	Chromosome 20 open reading frame 7	Mitochondrial complex 1 deficiency, 252010 (3)
C8ORF38	ENSG00000156170	NM_152416	8q22.1	612392	Chromosome 8 open reading frame 38	Leigh syndrome due to mitochondrial complex I deficiency, 256000 (3)
CA2	ENSG00000104267	NM_000067	8q22	611492	Carbonic anhydrase II	Osteopetrosis, autosomal recessive 3, with renal tubular acidosis,259730 (3)
CA8	ENSG00000178538		8q11-q12	114815	Carbonic anhydrase VIII	Cerebellar ataxia and mental retardation with or withoutquadrupedal locomotion 3, 613227 (3)
CASK	ENSG00000147044	NM_003688	Xp11.4	300172	Calcium/calmodulin-dependent serine protein kinase	Mental retardation and microcephaly with pontine and cerebellarhypoplasia, 300749 (3); FG syndrome 4, 300422 (3)
CBS	ENSG00000160200	NM_000071	21q22.3	613381	Cystathionine beta-synthase	Homocystinuria, B6-responsive and nonresponsive types, 236200 (3);Thrombosis, hyperhomocysteinemic, 236200 (3)
CC2D1A	ENSG00000132024	NM_017721	19p13.12	610055	Coiled-coil and C2 domain-containing 1A	Mental retardation, autosomal recessive 3, 608443 (3)
CC2D2A	ENSG00000048342	NM_001080522	4p15.33	612013	Coiled-coil and C2 domains-containing protein 2A	Joubert syndrome 9, 612285 (3); Meckel syndrome, type 6, 612284 (3);COACH syndrome, 216360 (3)
CDH23	ENSG00000107736	NM_052836	10q22.1	605516	Cadherin-23 (otocadherin)	Usher syndrome, type 1D, 601067 (3); Deafness, autosomal recessive12, 601386 (3); Usher syndrome, type 1D/F digenic, 601067 (3)
CDK5RAP2	ENSG00000136861	NM_018249	9q33.3	608201	CDK5 regulatory subunit-associated protein 2	Microcephaly, primary autosomal recessive, 3, 604804 (3)
CDKL5	ENSG00000008086	NM_003159	Xp22	300203	Cyclin-dependent kinase-like 5	Epileptic encephalopathy, early infantile, 2, 300672 (3);Angelman syndrome-like, 105830 (3)
CENPJ	ENSG00000151849	NM_018451	13q12.12	609279	Centromeric protein J	Microcephaly, primary autosomal recessive, 6, 608393 (3);Seckel syndrome 4, 613676 (3)
CEP152	ENSG00000103995	NM_014985	15q21.1	613529	Centrosomal protein, 152kD	Microcephaly, primary autosomal recessive, 4, 604321 (3);Seckel syndrome 5, 613823 (3)
CEP290	ENSG00000198707	NM_025114	12q21.33	610142	Centrosomal protein, 290kD	Joubert syndrome 5, 610188 (3); Senior-Loken syndrome 6, 610189 (3);Leber congenital amaurosis 10, 611755 (3); Meckel syndrome type 4, 611134 (3); Bardet-Biedl syndrome 14, 209900 (3)
CFTR	ENSG00000001626	NM_000492	7q31-q32	602421	Cystic fibrosis transmembrane conductance regulator	Cystic fibrosis, 219700 (3); Congenital bilateral absence of vasdeferens, 277180 (3); Sweat chloride elevation without CF (3); {Pancreatitis, idiopathic}, 167800 (3); {Hypertrypsinemia, neonatal} (3);{Bronchiectasis with or without elevated sweat chloride 1, modifier of}, 211400 (3)
CHAT	ENSG00000070748	NM_020549	10q11.2	118490	Choline acetyltransferase	Myasthenic syndrome, congenital, associated with episodic apnea,254210 (3)
CHRND	ENSG00000135902		2q37.1	100720	Cholinergic receptor, nicotinic, delta polypeptide	Myasthenic syndrome, slow-channel congenital, 601462 (3);Myasthenic syndrome, fast-channel congenital, 608930 (3); Multiple pterygium syndrome, lethal type, 253290 (3)
CHRNE	ENSG00000108556		17p13.2	100725	Cholinergic receptor, nicotinic, epsilon polypeptide	Myasthenic syndrome, slow-channel congenital, 601462 (3);Myasthenic syndrome, fast-channel congenital, 608930 (3); Myasthenic syndrome, congenital, associated with acetylcholine receptor deficiency, 608931 (3)
CHRNG	ENSG00000196811	NM_005199	2q37.1	100730	Cholinergic receptor, nicotinic, gamma polypeptide	Myasthenia gravis, neonatal transient (2); Escobar syndrome, 265000(3); Multiple pterygium syndrome, lethal type, 253290 (3)
CHST14	ENSG00000169105	NM_130468	15q15.1	608429	Carbohydrate (N-acetylgalactosamine 4-0) sulfotransferase 14	Ehlers-Danlos syndrome, musculocontractural type , 601776 (3)
CLCN1	ENSG00000188037	NM_000083	7q12	118425	Chloride channel-1, skeletal muscle	Myotonia congenita, recessive, 255700 (3); Myotonia congenita,dominant, 160800 (3); Myotonia levior, recessive (3)
CLCN7	ENSG00000103249	NM_001287	16p13	602727	Chloride channel-7	Osteopetrosis, autosomal recessive 4, 611490 (3); Osteopetrosis,autosomal dominant 2, 166600 (3)
CLCNKB	ENSG00000184908	NM_000085	1p36	602023	Chloride channel, kidney, B	Bartter syndrome, type 3, 607364 (3); Bartter syndrome, type 4,digenic, 602522 (3)
CLN3	ENSG00000188603		16p12	607042	CLN3 gene	Ceroid-lipofuscinosis, neuronal-3, juvenile, 204200 (3)
CLN5	ENSG00000102805	NM_006493	13q21.2-q32	608102	CLN5 gene	Ceroid-lipofuscinosis, neuronal-5, variant late infantile, 256731 (3)
CLN6	ENSG00000128973	NM_017882	15q23	606725	CLN6 gene	Ceroid-lipofuscinosis, neuronal-6, late infantile onset, 601780(3); Ceroid-lipofuscinosis, neuronal-4A, adult onset, 204300 (3)
CLN8	ENSG00000182372	NM_018941	8p23.3	607837	CLN8 gene	Ceroid lipofuscinosis, neuronal 8, 600143 (3); Ceroid lipofuscinosis,neuronal, 8, Northern epilepsy variant, 610003 (3)
CLRN1	ENSG00000163646		3q21-q25	606397	Clarin 1	Usher syndrome, type 3, 276902 (3)
CNTN1	ENSG00000018236	NM_001843	12q11-q12	600016	Contactin 1	Myopathy, congenital, Compton-North, 612540 (3)
CNTNAP2	ENSG00000174469		7q35	604569	Contactin-associated protein-like 2	Cortical dysplasia-focal epilepsy syndrome, 610042 (3); {Autismsusceptibility 15}, 612100 (3); Pitt-Hopkins like syndrome 1, 610042 (3)
COA5	ENSG00000183513	NM_001008215	2q11.2	613920	PET191, S. cerevisiae, homolog of	Mitochondrial complex IV deficiency, 220110 (3)
COG1	ENSG00000166685		17q25.1	606973	Component of oligomeric golgi complex 1	Congenital disorder of glycosylation, type IIg, 611209 (3)
COG7	ENSG00000168434		16p12.2	606978	Component of oligomeric golgi complex 7	Congenital disorder of glycosylation, type IIe, 608779 (3)
COG8	ENSG00000213380	NM_032382	16q22.1	606979	Component of oligomeric golgi complex 8	Congenital disorder of glycosylation, type IIh, 611182 (3)
COL18A1	ENSG00000182871		21q22.3	120328	Collagen XVIII, alpha-1 polypeptide	Knobloch syndrome, type 1, 267750 (3)
COL6A1	ENSG00000142156	NM_001848	21q22.3	120220	Collagen VI, alpha-1 polypeptide	Bethlem myopathy, 158810 (3); Ullrich congenital muscular dystrophy,254090 (3); {Ossification of the posterior longitudinal spinal ligaments}, 602475 (2)
COL6A2	ENSG00000142173		21q22.3	120240	Collagen VI, alpha-2 polypeptide	Bethlem myopathy, 158810 (3); Ullrich congenital muscular dystrophy,254090 (3); Myosclerosis, congenital, 255600 (3)
COL6A3	ENSG00000163359	NM_004369	2q37	120250	Collagen VI, alpha-3 polypeptide	Bethlem myopathy, 158810 (3); Ullrich congenital muscular dystrophy,254090 (3)
COQ2	ENSG00000173085	NM_015697	4q21.23	609825	CoQ2, S. cerevisiae, homolog of	Coenzyme Q10 deficiency, 607426 (3)
COQ9	ENSG00000088682	NM_020312	16q13	612837	Coq9, S. cerevisiae, homolog of	Coenzyme Q10 deficiency, 607426 (3)
COX10	ENSG00000006695	NM_001303	17p12	602125	Cytochrome c oxidase, subunit X	Encephalopathy, progressive mitochondrial, with proximal renaltubulopathy due to cytochrome c oxidase deficiency (3)
COX15	ENSG00000014919		10q24	603646	Cytochrome c oxidase, subunit 15	Cardiomyopathy, hypertrophic, early-onset fatal (3); Leigh syndromedue to cytochrome c oxidase deficiency, 256000 (3)
COX6B1	ENSG00000126267	NM_001863	19q13.1	124089	Cytochrome c oxidase, subunit VIb polypeptide 1 (ubiquitous)	Cytochrome c oxidase deficiency, 220110 (3)
CPT1A	ENSG00000110090	NM_001876	11q13.2	600528	Carnitine palmitoyltransferase I, liver	CPT deficiency, hepatic, type IA, 255120 (3)
CPT2	ENSG00000157184	NM_000098	1p32	600650	Carnitine palmitoyltransferase II	Myopathy due to CPT II deficiency, 255110 (3); CPT deficiency,hepatic, type II, 600649 (3); CPT II deficiency, lethal neonatal, 608836 (3)
CSTB	ENSG00000160213	NM_000100	21q22.3	601145	Cystatin B (stefin B)	Epilepsy, progressive myoclonic 1, 254800 (3)
CTDP1	ENSG00000060069	NM_004715	18q23	604927	C-terminal domain of RNA polymerase II subunit A, phosphatase of,	Congenital cataracts, facial dysmorphism, and neuropathy, 604168 (3)
CTNS	ENSG00000040531	NM_004937	17p13	606272	Cystinosin	Cystinosis, nephropathic, 219800 (3); Cystinosis, ocularnonnephropathic, 219750 (3); Cystinosis, late-onset juvenile or adolescent nephropathic, 219900 (3); Cystinosis, atypical nephropathic (3)
CTSA	ENSG00000064601	NM_000308	20q13.12	613111	Cathepsin A (protective protein for beta-galactosidase)	Galactosialidosis, 256540 (3)
CTSD	ENSG00000117984	NM_001909	11p15.5	116840	Cathepsin D (lysosomal aspartyl protease)	Ceroid lipofuscinosis, neuronal, 10, 610127 (3)
CUL4B	ENSG00000158290	NM_003588	Xq23	300304	Cullin-4B	Mental retardation, X-linked, syndromic 15 (Cabezas type), 300354 (3)
CYB5R3	ENSG00000100243		22q13.31-qter	613213	Cytochrome b5 reductase 3	Methemoglobinemia, type I, 250800 (3); Methemoglobinemia, type II,250800 (3)
CYP27A1	ENSG00000135929		2q33-qter	606530	Cytochrome P450, subfamily XXVIIA, polypeptide 1 (sterol	Cerebrotendinous xanthomatosis, 213700 (3)
CYP7B1	ENSG00000172817		8q21.3	603711	Cytochrome P450, subfamily VIIB (oxysterol 7-alpha-hydroxylase),	Bile acid synthesis defect, congenital, 3, 613812 (3); Spasticparaplegia-5A, 270800 (3)
DAG1	ENSG00000173402		3p21	128239	Dystrophin-associated glycoprotein-1	Muscular dystrophy-dystroglycanopathy (limb-girdle), type C, 7,613818 (3)
DARS2	ENSG00000117593	NM_018122	1q25.1	610956	Aspartyl-tRNA synthetase 2	Leukoencephalopathy with brain stem and spinal cord involvement andlactate elevation, 611105 (3)
DBT	ENSG00000137992	NM_001918	1p31	248610	Dihydrolipoamide branched chain transacylase (E2 component of	Maple syrup urine disease, type II, 248600 (3)
DCX	ENSG00000077279	NM_178153	Xq22.3-q23	300121	Doublecortin	Lissencephaly, X-linked, 300067 (3); Subcortical laminalheteropia, X-linked, 300067 (3)
DDC	ENSG00000132437		7p11	107930	DOPA decarboxylase (aromatic L-amino acid decarboxylase)	Aromatic L-amino acid decarboxylase deficiency, 608643 (3)
DDX11	ENSG00000013573	NM_030653	12p11.21	601150	DEAD/H box-11 (CHL1-related helicase gene-1)	Warsaw breakage syndrome, 613398 (3)
DGUOK	ENSG00000114956		2p13	601465	Deoxyguanosine kinase, mitochondrial	Mitochondrial DNA depletion syndrome 3 (hepatocerebral type),251880 (3)
DHCR24	ENSG00000116133	NM_014762	1p32.3	606418	24-dehydrocholesterol reductase	Desmosterolosis, 602398 (3)
DHCR7	ENSG00000172893	NM_001360	11q13.4	602858	Delta-7-dehydrocholesterol reductase	Smith-Lemli-Opitz syndrome, 270400 (3)
DLD	ENSG00000091140	NM_000108	7q31-q32	238331	Dihydrolipoamide dehydrogenase (E3 component of pyruvate dehydrogenase	Maple syrup urine disease, type III, 248600 (3); Leigh syndrome,256000 (3)
DMD	ENSG00000198947	NM_004006	Xp21.2	300377	Dystrophin	Duchenne muscular dystrophy, 310200 (3); Becker muscular dystrophy,300376 (3); Cardiomyopathy, dilated, 3B, 302045 (3)
DNAJC19	ENSG00000205981	NM_145261	3q26.33	608977	DnaJ (Hsp40) homolog, subfamily C, member 19	3-methylglutaconic aciduria, type V, 610198 (3)
DOK7	ENSG00000175920	NM_173660	4p16.2	610285	Downstream of tyrosine kinase 7	Myasthenia, limb-girdle, familial, 254300 (3); Fetal akinesiadeformation sequence, 208150 (3)
DOLK	ENSG00000175283	NM_014908	9q34.13	610746	Transmembrane protein 15	Congenital disorder of glycosylation, type Im, 610768 (3)
DPAGT1	ENSG00000172269	NM_001382	11q23.3	191350	UDP-GlcNAc:dolichyl-phosphate N-acetylglucosaminephosphotransferase	Congenital disorder of glycosylation, type Ij, 608093 (3)
DPM1	ENSG00000000419	NM_003859	20q13.1	603503	Dolicyl-phosphate mannosyltransferase 1, catalytic subunit	Congenital disorder of glycosylation, type Ie, 608799 (3)
DSP	ENSG00000096696	NM_004415	6pter-p21	125647	Desmoplakin	Keratosis palmoplantaris striata II, 612908 (3); Dilatedcardiomyopathy with woolly hair and keratoderma, 605676 (3); Arrhythmogenic right ventricular dysplasia 8, 607450 (3); Skin fragility-woolly hair syndrome,607655 (3); Epidermolysis bullosa, lethal acantholytic, 609638 (3)
DYM	ENSG00000141627	NM_017653	18q21.1	607461	Dymeclin	Dyggve-Melchior-Clausen disease, 223800 (3); Smith-McCort dysplasia,607326 (3)
DYNC2H1	ENSG00000187240	XM_370652	11q21-q22.1	603297	Dynein, cytoplasmic-2, heavy chain-1	Asphyxiating thoracic dystrophy 3, 613091 (3); Short rib-polydactylysyndrome, type III, 263510 (3); Short rib-polydactyly syndrome, type II, digenic, 263520 (3)
EIF2AK3	ENSG00000172071	NM_004836	2p12	604032	Eukaryotic translation initiation factor 2-alpha kinase 3	Wolcott-Rallison syndrome, 226980 (3)
EIF2B1	ENSG00000111361	NM_001414	12q24.3	606686	Eukaryotic translation initiation factor 2B, subunit 1	Leukoencephalopathy with vanishing white matter, 603896 (3)
EIF2B2	ENSG00000119718	NM_014239	14q24.3	606454	Eukaryotic translation initiation factor 2B, subunit 2	Leukoencephalopathy with vanishing white matter, 603896 (3);Ovarioleukodystrophy, 603896 (3)
EIF2B3	ENSG00000070785	NM_020365	1p34.1	606273	Eukaryotic translation initiation factor 2B, subunit 3	Leukoencephalopathy with vanishing white matter, 603896 (3)
EIF2B4	ENSG00000115211		2p23.3	606687	Eukaryotic translation initiation factor 2B, subunit 4	Leukoencephaly with vanishing white matter, 603896 (3);Ovarioleukodystrophy, 603896 (3)
EIF2B5	ENSG00000145191		3q27.3	603945	Eukaryotic translation initiation factor 2B, subunit 5	Leukoencephalopathy with vanishing white matter, 603896 (3);Ovarioleukodystrophy, 603896 (3)
EMD	ENSG00000102119		Xq27.3-q28	300384	Emerin	Emery-Dreifuss muscular dystrophy 1, X-linked, 310300 (3)
EPM2A	ENSG00000112425		6q24	607566	Laforin	Epilepsy, progressive myoclonic 2A (Lafora), 254780 (3)
ERBB3	ENSG00000065361		12q13	190151	Transformation gene ERBB-3	Lethal congenital contractural syndrome 2, 607598 (3)
ESCO2	ENSG00000171320	NM_001017420	8p21.1	609353	Establishment of cohesion 1, S. cerevisiae, homolog of, 2	Roberts syndrome, 268300 (3); SC phocomelia syndrome, 269000 (3)
ETFA	ENSG00000140374	NM_000126	15q23-q25	608053	Electron transfer flavoprotein, alpha polypeptide	Glutaricaciduria, type IIA, 231680 (3)
ETFB	ENSG00000105379		19q13.3-q13.4	130410	Electron transfer flavoprotein, beta polypeptide	Glutaricaciduria, type IIB, 231680 (3)
ETFDH	ENSG00000171503		4q32-q35	231675	Electron transfer flavoprotein:ubiquinone oxidoreductase	Glutaricaciduria, type IIC, 231680 (3)
ETHE1	ENSG00000105755	NM_014297	19q13.32	608451	ETHE1 gene	Ethylmalonic encephalopathy, 602473 (3)
FA2H	ENSG00000103089	NM_024306	16q23	611026	Fatty acid 2-hydroxylase	Spastic paraplegia 35, autosomal recessive, 612319 (3)
FAH	ENSG00000103876		15q23-q25	613871	Fumarylacetoacetase	Tyrosinemia, type I, 276700 (3)
FAM126A	ENSG00000122591	NM_032581	7p15.3	610531	Hyccin	Leukodystrophy, hypomyelinating, 5, 610532 (3)
FAM20C	ENSG00000177706	NM_020223	7p22.3	611061	Family with sequence similarity 20, member C	Raine syndrome, 259775 (3)
FASTKD2	ENSG00000118246	NM_014929	2q33.3	612322	FAST kinase domains 2	Mitochondrial complex IV deficiency, 220110 (3)
FGFR3	ENSG00000068078	NM_000142	4p16.3	134934	Fibroblast growth factor receptor-3	Achondroplasia, 100800 (3); Hypochondroplasia, 146000 (3); Thanatophoric dysplasia, type I, 187600 (3);Crouzon syndrome with acanthosis nigricans, 612247 (3); Muenke syndrome, 602849 (3); Bladder cancer, somatic,109800 (3); Colorectal cancer, somatic, 109800 (3); Cervical cancer, somatic, 603956 (3); LADD syndrome, 149730 (3); CATSHL syndrome, 610474 (3); Nevus, keratinocytic, nonepidermolytic, 1…
FH	ENSG00000091483	NM_000143	1q42.1	136850	Fumarate hydratase	Fumarase deficiency, 606812 (3);Multiple cutaneous and uterine leiomyomata, 150800 (3); Leiomyomatosis and renal cell cancer, 605839 (3)
FHL1	ENSG00000022267	NM_001449	Xq26.3	300163	Four-and-a-half LIM domains 1	Scapuloperoneal myopathy, X-linked dominant, 300695 (3); Myopathy,X-linked, with postural muscle atrophy, 300696 (3); Myopathy, reducing body, X-linked, severe early-onset, 300717 (3); Myopathy, reducing body, X-linked,childhood-onset, 300718 (3); Emery-Dreifuss muscular dystrophy 6, X-linked, 300696 (3)
FKRP	ENSG00000181027	NM_024301	19q13.3	606596	Fukutin-related protein	Muscular dystrophy-dystroglycanopathy (congenital with brain and eyeanomalies), type A, 5, 613153 (3); Muscular dystrophy-dystroglycanopathy (congenital with or without mental retardation), type B, 5, 606612 (3);Muscular dystrophy-dystroglycanopathy (limb-girdle), type C, 5, 607155 (3)
FKTN	ENSG00000106692	NM_006731	9q31-q33	607440	Fukutin	Muscular dystrophy-dystroglycanopathy (congenital with brain and eyeanomalies), type A, 4, 253800 (3); Muscular dystrophy-dystroglycanopathy (congenital without mental retardation), type B, 4, 613152 (3); Cardiomyopathy,dilated, 1X, 611615 (3); Muscular dystrophy-dystroglycanopathy (limb-girdle), type C, 4, 611588 (3)
FLNA	ENSG00000196924		Xq28	300017	Filamin A, alpha (actin-binding protein-280)	Heterotopia, periventricular, 300049 (3); Otopalatodigital syndrome,type I, 311300 (3); Otopalatodigital syndrome, type II, 304120 (3); Intestinal pseudoobstruction, neuronal, 300048 (3); Melnick-Needles syndrome, 309350 (3);Frontometaphyseal dysplasia, 305620 (3); Heterotopia, periventricular, ED variant, 300537 (3); FG syndrome 2, 300321 (3); Cardiac valvular dysplasia, X-linked, 314400 (3); Te…
FLVCR2	ENSG00000224721	NM_017791	14q24.2	610865	Feline leukemia virus subgroup C receptor 2	Proliferative vasculopathy and hydraencephaly-hydrocephalysyndrome, 225790 (3)
FOLR1	ENSG00000110195	NM_016725	11q13.3-q14.1	136430	Folate receptor-1, adult	Neurodegeneration due to cerebral folate transport deficiency,613068 (3)
FOXRED1	ENSG00000110074	NM_017547	11q24.2	613622	FAD-dependent oxidoreductase domain-containing protein 1	Mitochondrial complex 1 deficiency, 252010 (3); Leigh syndrome,256000 (3)
FUCA1	ENSG00000179163	NM_000147	1p34	612280	Fucosidase, alpha-L- 1, tissue	Fucosidosis, 230000 (3)
FXN	ENSG00000165060	NM_000144	9q21.11	606829	Frataxin	Friedreich ataxia, 229300 (3); Friedreich ataxia with retainedreflexes, 229300 (3)
GAA	ENSG00000171298		17q25.2-q25.3	606800	Glucosidase, acid alpha-	Glycogen storage disease II, 232300 (3)
GALC	ENSG00000054983		14q31	606890	Galactosylceraminidase	Krabbe disease, 245200 (3)
GAMT	ENSG00000130005	NM_138924	19p13.3	601240	Guanidinoacetate methyltransferase	GAMT deficiency, 612736 (3)
GAN	ENSG00000127688		16q24.1	605379	Gigaxonin	Giant axonal neuropathy-1, 256850 (3)
GATM	ENSG00000171766	NM_001482	15q15.1	602360	L-arginine:glycine amidinotransferase	AGAT deficiency, 612718 (3)
GBA	ENSG00000177628	NM_000157	1q22	606463	Glucosidase, acid beta	Gaucher disease, type I, 230800(3); Gaucher disease, type II, 230900(3); Gaucher disease, type III, 231000 (3); Gaucher disease, type IIIC, 231005 (3); Gaucher disease, perinatal lethal, 608013 (3)
GBE1	ENSG00000114480		3	607839	Glycogen branching enzyme	Glycogen storage disease IV, 232500 (3)
GCDH	ENSG00000105607		19p13.2	608801	Glutaryl-Coenzyme A dehydrogenase	Glutaricaciduria, type I, 231670 (3)
GCSH	ENSG00000140905	NM_004483	16q23.2	238330	Glycine cleavage system H protein	Glycine encephalopathy, 605899 (3)
GFM1	ENSG00000168827	NM_024996	3q25	606639	Mitochondrial elongation factor G1	Combined oxidative phosphorylation deficiency 1, 609060 (3)
GJC2	ENSG00000198835	NM_020435	1q41-q42	608803	Gap junction protein, gamma-2 (47kD)	Leukodystrophy, hypomyelinating, 2, 608804 (3); Spasticparaplegia, 44, 613206 (3); Lymphedema, hereditary, IC, 613480 (3)
GK	ENSG00000198814	NM_000167	Xp21.3	300474	Glycerol kinase	Glycerol kinase deficiency, 307030 (3)
GLB1	ENSG00000170266	NM_000404	3p22.3	611458	Galactosidase, beta-1	GM1-gangliosidosis, type I, 230500 (3); GM1-gangliosidosis, type II,230600 (3); GM1-gangliosidosis, type III, 230650 (3); Mucopolysaccharidosis type IVB (Morquio), 253010 (3)
GLDC	ENSG00000178445	NM_000170	9p22	238300	Glycine dehydrogenase (decarboxylating; glycine decarboxylase, glycine	Glycine encephalopathy, 605899 (3)
GLE1	ENSG00000119392	NM_001003722	9q34.13	603371	Gle1, RNA export mediator, X. cerevisiae, homolog of	Lethal congenital contracture syndrome 1, 253310 (3); Arthrogryposis,lethal, with anterior horn cell disease, 611890 (3)
GM2A	ENSG00000196743	NM_000405	5q33.1	613109	GM2 ganglioside activator protein	GM2-gangliosidosis, AB variant, 272750 (3)
GNE	ENSG00000159921	NM_005476	9p13.1	603824	UDP-N-acetylglucosamine 2-epimerase/N-acetylmannosamine kinase	Sialuria, 269921 (3); Inclusion body myopathy, autosomal recessive,600737 (3); Nonaka myopathy, 605820 (3)
GNPAT	ENSG00000116906		1q42	602744	Glyceronephosphate O-acyltransferase	Chondrodysplasia punctata, rhizomelic, type 2, 222765 (3)
GNPTAB	ENSG00000111670		12q23.3	607840	N-acetylglucosamine-1-phosphate transferase, alpha/beta subunits	Mucolipidosis III alpha/beta, 252600 (3); Mucolipidosis IIalpha/beta, 252500 (3)
GNS	ENSG00000135677		12q14	607664	N-acetylglucosamine-6-sulfatase	Mucopolysaccharidosis type IIID, 252940 (3)
GPC3	ENSG00000147257	NM_004484	Xq26	300037	Glypican 3	Simpson-Golabi-Behmel syndrome, type 1, 312870 (3); Wilms tumor,somatic, 194070 (3)
GPHN	ENSG00000171723	NM_020806	14q23.3	603930	Gephyrin	Molybdenum cofactor deficiency, type C, 252150 (3); Hyperekplexia,149400 (3)
GTF2H5	ENSG00000185068	NM_207118	6q25.3	608780	General transcription factor IIH, polypeptide 5	Trichothiodystrophy, complementation group A, 601675 (3)
GUSB	ENSG00000169919	NM_000181	7q11.21	611499	Glucuronidase, beta-	Mucopolysaccharidosis VII, 253220 (3)
HADH	ENSG00000138796	NM_005327	4q22-q26	601609	L-3-hydroxyacyl-CoA dehydrogenase, short chain	3-hydroxyacyl-CoA dehydrogenase deficiency, 231530 (3);Hyperinsulinemic hypoglycemia, familial, 4, 609975 (3)
HADHA	ENSG00000084754	NM_000182	2p23	600890	Hydroxyacyl-Coenzyme A dehydrogenase/3-ketoacyl-Coenzyme A thiolase	LCHAD deficiency, 609016 (3); Trifunctional protein deficiency,609015 (3); HELLP syndrome, maternal, of pregnancy, 609016 (3); Fatty liver, acute, of pregnancy, 609016 (3)
HADHB	ENSG00000138029	NM_000183	2p23	143450	Hydroxyacyl-Coenzyme A dehydrogenase/3-ketoacyl-Coenzyme A thiolase	Trifunctional protein deficiency, 609015 (3)
HCCS	ENSG00000004961		Xp22	300056	Holocytochrome c synthase (cytochrome c heme-lyase)	Microphthalmia, syndromic 7, 309801 (3)
HESX1	ENSG00000163666		3p14.3	601802	Homeo box gene expressed in ES cells	Septooptic dysplasia, 182230 (3); Pituitary hormone deficiency,combined, 5, 182230 (3); Growth hormone deficiency with pituitary anomalies, 182230 (3)
HEXA	ENSG00000213614	NM_000520	15q24.1	606869	Hexosaminidase A, alpha polypeptide	Tay-Sachs disease, 272800 (3); GM2-gangliosidosis, several forms,272800 (3); [Hex A pseudodeficiency], 272800 (3)
HEXB	ENSG00000049860	NM_000521	5q13.3	606873	Hexosaminidase B, beta polypeptide	Sandhoff disease, infantile, juvenile, and adult forms, 268800 (3)
HGSNAT	ENSG00000165102	XM_372038	8p11.1	610453	Heparan-alpha-glucosaminide N-acetyltransferase	Mucopolysaccharidosis type IIIC (Sanfilippo C), 252930 (3)
HIBCH	ENSG00000198130		2q32.3	610690	3-hydroxyisobutyryl-CoA hydrolase	3-hydroxyisobutryl-CoA hydrolase deficiency, 250620 (3)
HLCS	ENSG00000159267		21q22.1	609018	Holocarboxylase synthetase	Holocarboxylase synthetase deficiency, 253270 (3)
HPD	ENSG00000158104	NM_002150	12q14-qter	609695	4-hydroxyphenylpyruvate dioxygenase	Tyrosinemia, type III, 276710 (3); Hawkinsinuria, 140350 (3)
HPRT1	ENSG00000165704	NM_000194	Xq26.2	308000	Hypoxanthine phosphoribosyltransferase 1	Lesch-Nyhan syndrome, 300322 (3); HPRT-related gout, 300323 (3)
HSPG2	ENSG00000142798	NM_005529	1p36.1-p35	142461	Heparan sulfate proteoglycan of basement membrane (perlecan)	Schwartz-Jampel syndrome, type 1, 255800 (3); Dyssegmental dysplasia,Silverman-Handmaker type, 224410 (3)
ICK	ENSG00000112144	NM_016513	6p12.3-p11.2	612325	Intestinal cell kinase	Endocrine-cerebroosteodysplasia, 612651 (3)
IDS	ENSG00000010404		Xq27.3-q28	300823	Iduronate 2-sulfatase (Hunter syndrome)	Mucopolysaccharidosis II, 309900 (3)
IDUA	ENSG00000127415	NM_000203	4p16.3	252800	Iduronidase, alpha-L-	Mucopolysaccharidosis Ih, 607014 (3); Mucopolysaccharidosis Is,607016 (3); Mucopolysaccharidosis Ih/s, 607015 (3)
IFT80	ENSG00000068885	NM_020800	3q25.33	611177	Intraflagellar transport 80, Chlamydomonas, homolog of	Asphyxiating thoracic dystrophy 2, 611263 (3)
IGBP1	ENSG00000089289		Xq13.1-q13.3	300139	Immunoglobulin-binding protein 1	Corpus callosum, agenesis of, with mental retardation, ocularcoloboma and micrognathia, 300472 (3)
IGF1	ENSG00000017427	NM_000618	12q23.2	147440	Insulin-like growth factor-1, or somatomedin C	Growth retardation with deafness and mental retardation due toIGF1 deficiency, 608747 (3)
INPP5E	ENSG00000148384	NM_019892	9q34.3	613037	Inositol polyphosphate-5-phosphatase, 72kD	Mental retardation, truncal obesity, retinal dystrophy, andmicropenis, 610156 (3); Joubert syndrome 1, 213300 (3)
INVS	ENSG00000119509	NM_014425	9q31	243305	Inversin	Nephronophthisis 2, infantile, 602088 (3)
ITGA7	ENSG00000135424	NM_002206	12q13	600536	Integrin, alpha-7	Muscular dystrophy, congenital, due to ITGA7 deficiency, 613204 (3)
IVD	ENSG00000128928		15q14-q15	607036	Isovaleryl Coenzyme A dehydrogenase	Isovaleric acidemia, 243500 (3)
KCNJ1	ENSG00000151704	NM_000220	11q24	600359	Potassium inwardly-rectifying channel, subfamily J, member 1	Bartter syndrome, type 2, 241200 (3)
KDM5C	ENSG00000126012	NM_004187	Xp11.22-p11.21	314690	Lysine-specific demethylase 5C	Mental retardation, X-linked, syndromic, JARID1C-related, 300534 (3)
KIAA1279	ENSG00000198954	NM_015634	10q22.1	609367	KIAA1279 gene	Goldberg-Shprintzen megacolon syndrome, 609460 (3)
L1CAM	ENSG00000198910	NM_024003	Xq28	308840	L1 cell adhesion molecule	Hydrocephalus due to aqueductal stenosis, 307000 (3); MASA syndrome,303350 (3); CRASH syndrome, 303350 (3); Hydrocephalus with Hirschsprung disease, 307000 (3); Hydrocephalus with congenital idiopathic intestinalpseudoobstruction, 307000 (3); Corpus callosum, partial agenesis of, 304100 (3)
L2HGDH	ENSG00000087299	NM_024884	14q22.1	609584	L-2-hydroxyglutarate dehydrogenase	L-2-hydroxyglutaric aciduria, 236792 (3)
LAMP2	ENSG00000005893		Xq24-q25	309060	Lysosome-associated membrane protein-2	Glycogen storage disease IIb, 300257 (3)
LARGE	ENSG00000133424	NM_133642	22q12.3	603590	Acetylglucosaminyltransferase-like protein	Muscular dystrophy-dystroglycanopathy (congenital with brain and eyeanomalies), type A, 6, 613154 (3); Muscular dystrophy-dystroglycanopathy (congenital with mental retardation), type B, 6, 608840 (3)
LEPRE1	ENSG00000117385	NM_022356	1p34.1	610339	Leucine- and proline-enriched proteoglycan 1	Osteogenesis imperfecta, type VIII, 610915 (3)
LIFR	ENSG00000113594	NM_002310	5p13-p12	151443	Leukemia inhibitory factor receptor	Stuve-Wiedemann syndrome/Schwartz-Jampel type 2 syndrome, 601559 (3)
LINS	ENSG00000140471	NM_018148	15q26.3	610350		Mental retardation, autosomal recessive 27
LMNA	ENSG00000160789	NM_170707	1q22	150330	Lamin A/C	Emery-Dreifuss muscular dystrophy 2, AD, 181350 (3); Cardiomyopathy, dilated, 1A, 115200 (3); Lipodystrophy, familial partial, 151660 (3);Emery-Dreifuss muscular dystrophy 3, AR, 181350 (3); Charcot-Marie-Tooth disease,type 2B1, 605588 (3); Muscular dystrophy, congenital, 613205 (3); Muscular dystrophy, limb-girdle, type 1B, 159001 (3); Mandibuloacral dysplasia, 248370 (3); Hutchinson-Gilford pro…
LRPPRC	ENSG00000138095	NM_133259	2p21	607544	Leucine-rich PPR motif-containing protein	Leigh syndrome, French-Canadian type, 220111 (3)
MAN2B1	ENSG00000104774		19cen-q13.1	609458	Mannosidase, alpha, class 2B, member 1	Mannosidosis, alpha-, types I and II, 248500 (3)
MANBA	ENSG00000109323		4	609489	Mannosidase, beta A, lysosomal	Mannosidosis, beta, 248510 (3)
MCOLN1	ENSG00000090674	NM_020533	19p13.2	605248	Mucolipin 1	Mucolipidosis IV, 252650 (3)
MCPH1	ENSG00000147316	NM_024596	8p23.1	607117	Microcephalin	Microcephaly, primary autosomal recessive, 1, 251200 (3)
MED12	ENSG00000184634	NM_005120	Xq13	300188	Mediator of RNA polymerase II transcription, subunit 12, S.	Opitz-Kaveggia syndrome, 305450 (3); Lujan-Fryns syndrome, 309520 (3)
MFSD8	ENSG00000164073	NM_152778	4q28.2	611124	Major facilitator superfamily domain-containing protein 8	Ceroid lipofuscinosis, neuronal, 7, 610951 (3)
MGAT2	ENSG00000168282		14q21	602616	Mannosyl (alpha-1,6-)-glycoprotein beta-1,2-N-acetylglucosaminyl-	Congenital disorder of glycosylation, type IIa, 212066 (3)
MID1	ENSG00000101871		Xp22	300552	Midline-1	Opitz G syndrome, type I, 300000 (3)
MKKS	ENSG00000125863		20p12	604896	McKusick-Kaufman syndrome gene	McKusick-Kaufman syndrome, 236700 (3); Bardet-Biedl syndrome 6,209900 (3)
MKS1	ENSG00000011143	NM_017777	17q21-q24	609883	MKS1 gene	Meckel syndrome, type 1, 249000 (3); Bardet-Biedl syndrome 13,209900 (3)
MLC1	ENSG00000100427	NM_015166	22q13.33	605908	MLC1 gene	Megalencephalic leukoencephalopathy with subcortical cysts, 604004(3)
MLYCD	ENSG00000103150	NM_012213	16q24	606761	Malonyl-CoA decarboxylase	Malonyl-CoA decarboxylase deficiency, 248360 (3)
MMAA	ENSG00000151611		4q31.1	607481	MMAA gene	Methylmalonic aciduria, vitamin B12-responsive, 251100 (3)
MMAB	ENSG00000139428		12q24	607568	MMAB gene	Methylmalonic aciduria, vitamin B12-responsive, due to defect insynthesis of adenosylcobalamin, cblB complementation type, 251110 (3)
MMACHC	ENSG00000132763	NM_015506	1p34.1	609831	MMACHC gene	Methylmalonic aciduria and homocystinuria, cblC type, 277400 (3)
MOCS1	ENSG00000124615	NM_005943	6p	603707	Molybdenum cofactor synthesis-1	Molybdenum cofactor deficiency, type A, 252150 (3)
MOCS2	ENSG00000164172	NM_183418	5q11	603708	Molybdenum cofactor synthesis-2	Molybdenum cofactor deficiency, type B, 252150 (3)
MOGS	ENSG00000115275	NM_006302	2p13.1	601336	Glucosidase I	Congenital disorder of glycosylation, type IIb, 606056 (3)
MPDU1	ENSG00000129255		17p13.1-p12	604041	Mannose-P-dolichol utilization defect 1	Congenital disorder of glycosylation, type If, 609180 (3)
MPI	ENSG00000178802		15q22-qter	154550	Mannosephosphate isomerase (phosphomannose isomerase 1)	Congenital disorder of glycosylation, type Ib, 602579 (3)
MRE11A	ENSG00000020922	NM_005591	11q21	600814	Meiotic recombination 11, S. cerevisiae, homolog A of	Ataxia-telangiectasia-like disorder, 604391 (3)
MRPS16	ENSG00000182180		10q22.1	609204	Mitochondrial ribosomal protein S16	Combined oxidative phosphorylation deficiency 2, 610498 (3)
MRPS22	ENSG00000175110	NM_020191	3q23	605810	Mitochondrial ribosomal protein S22	Combined oxidative phosphorylation deficiency 5, 611719 (3)
MTHFR	ENSG00000177000	NM_005957	1p36.3	607093	Methylenetetrahydrofolate reductase	Homocystinuria due to MTHFR deficiency, 236250 (3); {Schizophrenia,susceptibility to}, 181500 (3); {Vascular disease, susceptibility to} (3); {Neural tube defects, susceptibility to}, 601634 (3); {Thromboembolism,susceptibility to}, 188050 (3)
MTM1	ENSG00000171100	NM_000252	Xq27.3-q28	300415	Myotubularin	Myotubular myopathy, X-linked, 310400 (3)
MTR	ENSG00000116984	NM_000254	1q43	156570	5-methyltetrahydrofolate-homocysteine methyltransferase 1	Methylcobalamin deficiency, cblG type, 250940 (3); {Neural tubedefects, folate-sensitive, susceptibility to}, 601634 (3); {Down syndrome, susceptibility to}, 190685 (3)
MTRR	ENSG00000124275		5p15.31	602568	Methionine synthase reductase	Homocystinuria-megaloblastic anemia, cbl E type, 236270 (3);{Neural tube defects, folate-sensitive, susceptibility to}, 601634 (3)
MUSK	ENSG00000030304		9q31.3-q32	601296	Receptor tyrosine kinase MuSK	Myasthenic syndrome, congenital, associated with acetylcholinereceptor deficiency, 608931 (3)
MUT	ENSG00000146085		6p21	609058	Methylmalonyl Coenzyme A mutase	Methylmalonic aciduria, mut(0) type, 251000 (3)
MVK	ENSG00000110921	NM_000431	12q24	251170	Mevalonate kinase	Mevalonic aciduria, 610377 (3); Hyper-IgD syndrome, 260920 (3)
MYO7A	ENSG00000137474	NM_000260	11q13.5	276903	Myosin VIIA	Usher syndrome, type 1B, 276900 (3); Deafness, autosomal recessive 2,neurosensory, 600060 (3); Deafness, autosomal dominant 11, neurosensory, 601317 (3)
NAGA	ENSG00000198951		22q13.2	104170	Acetylgalactosaminidase, alpha-N- (alpha-galactosidase B)	Schindler disease, type I, 609241 (3); Kanzaki disease, 609242 (3);Schindler disease, type III, 609241 (3)
NAGLU	ENSG00000108784	NM_000263	17q21.2	609701	N-acetylglucosaminidase, alpha-	Mucopolysaccharidosis type IIIB (Sanfilippo B), 252920 (3)
NAGS	ENSG00000161653	NM_153006	17q21.31	608300	N-acetylglutamate synthase	N-acetylglutamate synthase deficiency, 237310 (3)
NDST1	ENSG00000070614	NM_001543	5q33.1	600853	N-deacetylase/N-sulfotransferase	Mental retardation, autosomal recessive 46
NDUFS1	ENSG00000023228	NM_005006	2q33-q34	157655	NADH dehydrogenase (ubiquinone) Fe-S protein 1, 75kD	Mitochondrial complex I deficiency, 252010 (3)
NDUFS2	ENSG00000158864	NM_004550	1q23.3	602985	NADH dehydrogenase (ubiquinone) Fe-S protein 2, 49kD	Mitochondrial complex I deficiency, 252010 (3)
NDUFS3	ENSG00000213619	NM_004551	11p11.11	603846	NADH dehydrogenase (ubiquinone) Fe-S protein 3, 30kD	Leigh syndrome, 256000 (3)
NDUFS4	ENSG00000164258	NM_002495	5q11.1	602694	NADH dehydrogenase (ubiquinone) Fe-S protein 4, 18kD (NADH-coenzyme Q	Leigh syndrome, 256000 (3); Mitochondrial complex I deficiency,252010 (3)
NDUFS6	ENSG00000145494	NM_004553	5p15.33	603848	NADH dehydrogenase (ubiquinone) Fe-S protein 6, 13kD	Complex I, mitochondrial respiratory chain, deficiency of, 252010 (3)
NDUFS7	ENSG00000115286	NM_024407	19p13	601825	NADH dehydrogenase (ubiquinone) Fe-S protein 7, 20kD	Leigh syndrome, 256000 (3)
NDUFS8	ENSG00000110717	NM_002496	11q13.2	602141	NADH dehydrogenase (ubiquinone) Fe-S protein 8, 23kD (NADH-coenzyme Q	Leigh syndrome, 256000 (3)
NDUFV1	ENSG00000167792	NM_007103	11q13	161015	NADH dehydrogenase (ubiquinone) flavoprotein 1, 51kD	Leigh syndrome, 256000 (3); Alexander disease, 203450 (3);Mitochondrial complex I deficiency, 252010 (3)
NDUFV2	ENSG00000178127	NM_021074	18p11.22	600532	NADH dehydrogenase (ubiquinone) flavoprotein 2, 24kD	Mitochondrial complex I deficiency, 252010 (3)
NEB	ENSG00000183091	NM_004543	2q22	161650	Nebulin	Nemaline myopathy 2, autosomal recessive, 256030 (3)
NEU1	ENSG00000204386		6p21	608272	Neuraminidase 1 (lysosomal sialidase; sialidase 1)	Sialidosis, type I, 256550 (3); Sialidosis, type II, 256550 (3)
NHLRC1	ENSG00000187566		6p22.3	608072	NHL repeat-containing 1 gene (malin)	Epilepsy, progressive myoclonic 2B (Lafora), 254780 (3)
NPC1	ENSG00000141458	NM_000271	18q11-q12	607623	NPC1 gene	Niemann-Pick disease, type C1, 257220 (3); Niemann-Pick disease,type D, 257220 (3)
NPC2	ENSG00000119655	NM_006432	14q24.3	601015	Epididymal secretory protein HE1	Niemann-pick disease, type C2, 607625 (3)
NPHP1	ENSG00000144061	NM_000272	2q13	607100	Nephrocystin	Nephronophthisis 1, juvenile, 256100 (3); Senior-Loken syndrome-1,266900 (3); Joubert syndrome 4, 609583 (3)
NPHP3	ENSG00000113971	NM_153240	3q22	608002	Nephrocystin 3	Nephronophthisis 3, 604387 (3); Renal-hepatic-pancreatic dysplasia,208540 (3); Meckel syndrome 7, 267010 (3)
NPHP4	ENSG00000131697		1p36	607215	Nephrocystin 4	Nephronophthisis 4, 606966 (3); Senior-Loken syndrome 4, 606996 (3)
NSDHL	ENSG00000147383	NM_015922	Xq28	300275	NAD(P)H steroid dehydrogenase-like protein	CHILD syndrome, 308050 (3); CK syndrome, 300831 (3)
NUBPL	ENSG00000151413	NM_025152	14q12	613621	Nucleotide-binding protein-like protein	Mitochondrial complex I deficiency, 252010 (3)
NUP62	ENSG00000213024	NM_153719	19	605815	Nucleoporin, 62-kD	Striatonigral degeneration, infantile, 271930 (3)
OCLN	ENSG00000197822	NM_002538	5q13.1	602876	Occludin	Band-like calcification with simplified gyration andpolymicrogyria, 251290 (3)
OCRL	ENSG00000122126	NM_000276	Xq25	300535	Phosphatidylinositol polyphosphate 5-phosphatase	Lowe syndrome, 309000 (3); Dent disease 2, 300555 (3)
OFD1	ENSG00000046651	NM_003611	Xp22	300170	OFD1 protein	Oral-facial-digital syndrome 1, 311200 (3); Simpson-Golabi-Behmelsyndrome, type 2, 300209 (3); Joubert syndrome 10, 300804 (3)
OPHN1	ENSG00000079482	NM_002547	Xq12	300127	Oligophrenin-1	Mental retardation, X-linked, with cerebellar hypoplasia anddistinctive facial appearance, 300486 (3)
OSTM1	ENSG00000081087	NM_014028	6q21	607649	Osteopetrosis associated transmembrane protein 1	Osteopetrosis, autosomal recessive 5, 259720 (3)
OTC	ENSG00000036473		Xp21.1	300461	Ornithine transcarbamylase	Ornithine transcarbamylase deficiency, 311250 (3)
PAH	ENSG00000171759		12q22-q24.2	612349	Phenylalanine hydroxylase	Phenylketonuria, 261600 (3); [Hyperphenylalaninemia, non-PKU mild],261600 (3)
PAK3	ENSG00000077264	NM_002578	Xq22.3	300142	p21-activated kinase-3	Mental retardation, X-linked 30/47, 300558 (3)
PANK2	ENSG00000125779	NM_024960	20p13	606157	Pantothenate kinase 2	Neurodegeneration with brain iron accumulation 1, 234200 (3);HARP syndrome, 607236 (3)
PC	ENSG00000173599		11q13.4-q13.5	608786	Pyruvate carboxylase	Pyruvate carboxylase deficiency, 266150 (3)
PCCA	ENSG00000175198		13q32	232000	Propionyl Coenzyme A carboxylase, alpha polypeptide	Propionicacidemia, 606054 (3)
PCCB	ENSG00000114054		3q21-q22	232050	Propionyl Coenzyme A carboxylase, beta polypeptide	Propionicacidemia, 606054 (3)
PCDH19	ENSG00000165194	NM_020766	Xq22.1	300460	Protocadherin 19	Epileptic encephalopathy, early infantile, 9, 300088 (3)
PCNT	ENSG00000160299	NM_006031	21q22.3	605925	Pericentrin	Microcephalic osteodysplastic primordial dwarfism, type II, 210720(3)
PDHA1	ENSG00000131828		Xp22.1	300502	Pyruvate dehydrogenase, E1-alpha polypeptide-1	Pyruvate dehydrogenase deficiency, 312170 (3); Leigh syndrome,X-linked, 308930 (3)
PDHB	ENSG00000168291		3p21.1-p14.2	179060	Pyruvate dehydrogenase, E1 beta polypeptide	Pyruvate dehydrogenase E1-beta deficiency (3)
PDHX	ENSG00000110435	NM_003477	11p13	608769	Pyruvate dehydrogenase complex, lipoyl-containing component X	Lacticacidemia due to PDX1 deficiency, 245349 (3)
PDP1	ENSG00000164951	NM_018444	8q22.1	605993	Pyruvate dehydrogenase phosphatase catalytic subunit 1	Pyruvate dehydrogenase phosphatase deficiency, 608782 (3)
PDSS1	ENSG00000148459		10p12.2	607429	Prenyl diphosphate synthase, subunit 1	Coenzyme Q10 deficiency, 607426 (3)
PDSS2	ENSG00000164494	NM_020381	6q21	610564	Prenyl diphosphate synthase, subunit 2	Coenzyme Q10 deficiency, 607426 (3)
PEX1	ENSG00000127980	NM_000466	7q21.2	214100		Peroxisome biogenesis disorder 1A (Zellweger)
PHF6	ENSG00000156531	NM_032458	Xq26	300414	PHD finger protein 6	Borjeson-Forssman-Lehmann syndrome, 301900 (3)
PIGA	ENSG00000165195	NM_002641	Xp22.1	311770	Phosphatidylinositol glycan, class A	Multiple congenital anomalies-hypotonia-seizures syndrome 2, 300868(3)
PIP5K1C	ENSG00000186111	NM_012398	19p13.3	606102	Phosphatidylinositol-4-phosphate 5-kinase, type I, gamma	Lethal congenital contractural syndrome 3, 611369 (3)
PKLR	ENSG00000143627	NM_000298	1q22	609712	Pyruvate kinase, liver and RBC type	Pyruvate kinase deficiency, 266200 (3); Adenosine triphosphate,elevated, of erythrocytes, 102900 (3)
PLA2G6	ENSG00000184381	NM_001004426	22q13.1	603604	Phospholipase A2, group VI	Infantile neuroaxonal dystrophy 1, 256600 (3); Neurodegenerationwith brain iron accumulation 2B, 610217 (3); Karak syndrome, 610217 (3); Parkinson disease 14, 612953 (3)
PLP1	ENSG00000123560		Xq22	300401	Proteolipid protein 1	Pelizaeus-Merzbacher disease, 312080 (3); Spastic paraplegia-2,312920 (3)
PMM2	ENSG00000140650	NM_000303	16p13	601785	Phosphomannomutase 2	Congenital disorder of glycosylation, type Ia, 212065 (3)
PNKP	ENSG00000039650	NM_007254	19q13.3-q13.4	605610	Polynucleotide kinase 3' phosphatase	Epileptic encephalopathy, early infantile, 10, 613402 (3)
PNPO	ENSG00000108439	NM_018129	17q21.32	603287	Pyridoxamine 5'-phosphate oxidase	Pyridoxamine 5'-phosphate oxidase deficiency, 610090 (3)
POMGNT1	ENSG00000085998	NM_017739	1p34.1	606822	Protein 0-mannose beta-1,2-N-acetylglucosaminyltransferase	Muscular dystrophy-dystroglycanopathy (congenital with brain and eyeanomalies), type A, 3, 253280 (3); Muscular dystrophy-dystroglycanopathy (congenital with mental retardation), type B, 3, 613151 (3); Musculardystrophy-dystroglycanopathy (limb-girdle), type C, 3, 613157 (3)
POMT1	ENSG00000130714	NM_007171	9q34.1	607423	Protein O-mannosyltransferase 1	Muscular dystrophy-dystroglycanopathy (congenital with brain and eyeanomalies), type A, 1, 236670 (3); Muscular dystrophy-dystroglycanopathy (congenital with mental retardation), type B, 1, 613155 (3); Musculardystrophy-dystroglycanopathy (limb-girdle), type C, 1, 609308 (3)
POMT2	ENSG00000009830		14q24	607439	Putative protein O-mannosyltransferase 2	Muscular dystrophy-dystroglycanopathy (congenital with brain and eyeanomalies), type A, 2, 613150 (3); Muscular dystrophy-dystroglycanopathy (congenital with mental retardation), type B, 2, 613156 (3); Musculardystrophy-dystroglycanopathy (limb-girdle), type C, 2, 613158 (3)
PPT1	ENSG00000131238	NM_000310	1p32	600722	Palmitoyl-protein thioesterase 1	Ceroid lipofuscinosis, neuronal-1, infantile, 256730 (3); Ceroidlipofuscinosis, neuronal, variant juvenile type, with granular osmiophilic deposits (3)
PQBP1	ENSG00000102103	NM_001032381.1	Xp11.23	300463	Polyglutamine-binding protein 1	Renpenning syndrome, 309500 (3)
PRF1	ENSG00000180644	NM_005041	10q22	170280	Perforin	Hemophagocytic lymphohistiocytosis, familial, 2, 603553 (3);Lymphoma, non-Hodgkin, 605027 (3)
PSAP	ENSG00000197746	NM_002778	10q21-q22	176801	Prosaposin (sphingolipid activator protein-1)	Metachromatic leukodystrophy due to SAP-b deficiency, 249900 (3);Gaucher disease, atypical, 610539 (3); Combined SAP deficiency, 611721 (3); Krabbe disease, atypical, 611722 (3)
PTH1R	ENSG00000160801	NM_000316	3p22-p21.1	168468	Parathyroid hormone receptor-1	Metaphyseal chondrodysplasia, Murk Jansen type, 156400 (3);Chondrodysplasia, Blomstrand type, 215045 (3); Eiken syndrome, 600002 (3); Failure of tooth eruption, primary, 125350 (3)
PTS	ENSG00000150787	NM_000317	11q22.3	612719	6-pyruvoyltetrahydropterin synthase	Hyperphenylalaninemia, BH4-deficient, A, 261640 (3)
PVRL1	ENSG00000110400		11q23-q24	600644	Herpesvirus entry mediator C (poliovirus receptor-related 1; nectin)	Cleft lip/palate-ectodermal dysplasia syndrome, 225060 (3);Orofacial cleft 7, 225060 (3)
QDPR	ENSG00000151552	NM_000320	4p15.31	612676	Quinoid dihydropteridine reductase	Hyperphenylalaninemia, BH4-deficient, C, 261630 (3)
RAB23	ENSG00000112210		6p12.1	606144	Ras-associated protein RAB23	Carpenter syndrome, 201000 (3)
RAB27A	ENSG00000069974	NM_004580, NM_183236	15q15-q21.1	603868	Ras-associated protein RAB27A	Griscelli syndrome, type 2, 607624 (3)
RAB39B	ENSG00000155961	NM_171998	Xq28	300774	Ras-associated protein RAB39B	Mental retardation, X-linked-72, 300271 (3)
RAB3GAP1	ENSG00000115839	NM_012233	2q21.3	602536	RAB3 GTPase-activating protein, catalytic subunit	Warburg micro syndrome 1, 600118 (3)
RAB3GAP2	ENSG00000118873	NM_012414	1p36.13-p35.3	609275	RAB3 GTPase-activating protein, noncatalytic subunit	Martsolf syndrome, 212720 (3)
RAB40AL	ENSG00000102128	NM_001031834	Xq22.2	300405	Ras-associated protein, RAB40A-like	Mental retardation, profound (2)
RAPSN	ENSG00000165917		11p11.2	601592	Receptor-associated protein of the synapse, 43kD	Myasthenic syndrome, congenital, associated with acetylcholinereceptor deficiency, 608931 (3); Myasthenic syndrome, congenital, associated with facial dysmorphism and acetylcholine receptor deficiency, 608931 (3);Fetal akinesia deformation sequence, 208150 (3)
RARS2	ENSG00000146282	NM_020320	6q16.1	611524	Arginyl-tRNA synthetase 2	Pontocerebellar hypoplasia, type 6, 611523 (3)
RBM10	ENSG00000182872	NM_005676	Xp11.3	300080	RNA-binding motif protein 10	TARP syndrome, 311900 (3)
RBM28	ENSG00000106344	NM_018077	7q32.2	612074	RNA-binding motif protein 28	Alopecia, neurologic defects, and endocrinopathy syndrome, 612079 (3)
RELN	ENSG00000189056	NM_005045	7q22	600514	Reelin	Lissencephaly 2 (Norman-Roberts type), 257320 (3)
RFT1	ENSG00000163933	NM_052859	3p21.1	611908	RFT1, S. cerevisiae, homolog of	Congenital disorder of glycosylation, type In, 612015 (3)
RNASEH2A	ENSG00000104889	NM_006397	19p13.13	606034	Ribonuclease H2, large subunit	Aicardi-Goutieres syndrome 4, 610333 (3)
RNASEH2B	ENSG00000136104	NM_024570	13q14.3	610326	Ribonuclease H2, subunit B	Aicardi-Goutieres syndrome 2, 610181 (3)
RNASEH2C	ENSG00000172922	NM_032193	11q13.1	610330	Ribonuclease H2, subunit C	Aicardi-Goutieres syndrome 3, 610329 (3)
RNASET2	ENSG00000026297	NM_003730	6q27	612944	Ribonuclease T2	Leukoencephalopathy, cystic, without megalencephaly, 612951 (3)
RPGRIP1L	ENSG00000103494	NM_015272	16q12.2	610937	RPGRIP1-like	Joubert syndrome 7, 611560 (3); Meckel syndrome, type 5, 611561 (3);COACH syndrome, 216360 (3)
RPS6KA3	ENSG00000177189	NM_004586	Xp22.2-p22.1	300075	Ribosomal protein S6 kinase, 90kD, polypeptide 3	Coffin-Lowry syndrome, 303600 (3); Mental retardation, X-linked19, 300844 (3)
RRM2B	ENSG00000048392		8q23.1	604712	Ribonucleotide reductase M2 B, TP53 inducible	Mitochondrial DNA depletion syndrome 8A (encephalomyopathic typewith renal tubulopathy), 612075 (3); Progressive external ophthalmoplegia with mitochondrial DNA deletions, autosomal dominant, 5, 613077 (3); MitochondrialDNA depletion syndrome 8B (MNGIE type), 612075 (3)
SAMHD1	ENSG00000101347	NM_015474	20pter-q12	606754	SAM domain- and HD domain-containing protein 1	Aicardi-Goutieres syndrome 5, 612952 (3)
SCO1	ENSG00000133028		17p13.1	603644	Cytochrome oxidase-deficient 1, S. cerevisiae, homolog of	Hepatic failure, early onset, and neurologic disorder (3)
SCO2	ENSG00000130489	NM_005138	22q13.33	604272	SCO2, S. cerevisiae, homolog of	Cardioencephalomyopathy, fatal infantile, due to cytochrome coxidase deficiency, 604377 (3)
SCP2	ENSG00000116171	NM_002979	1p32	184755	Sterol carrier protein-2	Leukoencephalopathy with dystonia and motor neuropathy, 613724 (3)
SDHA	ENSG00000073578	NM_004168	5p15	600857	Succinate dehydrogenase complex, subunit A, flavoprotein	Leigh syndrome, 256000 (3); Mitochondrial respiratory chain complexII deficiency, 252011 (3); Cardiomyopathy, dilated, 1GG, 613642 (3)
SDHAF1	ENSG00000205138	NM_001042631	19q13.12	612848	Succinate dehydrogenase complex assembly factor 1	Mitochondrial complex II deficiency, 252011 (3)
SEPN1	ENSG00000162430	NM_020451	1p36.13	606210	Selenoprotein N	Muscular dystrophy, rigid spine, 1, 602771 (3)
SGSH	ENSG00000181523	NM_000199	17q25.3	605270	N-sulfoglucosamine sulfohydrolase (sulfamidase)	Mucopolysaccharidisis type IIIA (Sanfilippo A), 252900 (3)
SIL1	ENSG00000120725	NM_022464	5q31	608005	Sil1, S. cerevisiae, homolog of	Marinesco-Sjogren syndrome, 248800 (3)
SLC12A1	ENSG00000074803		15q15-q21	600839	Solute carrier family 12 (sodium/potassium/chloride transporters),	Bartter syndrome, type 1, 601678 (3)
SLC12A6	ENSG00000140199	NM_005135	15q13	604878	Solute carrier family 12 (potassium/chloride transporters), member 6	Agenesis of the corpus callosum with peripheral neuropathy, 218000(3)
SLC16A2	ENSG00000147100		Xq13.2	300095	Solute carrier family 16 (monocarboxylic acid transporters),	Allan-Herndon-Dudley syndrome, 300523 (3)
SLC17A5	ENSG00000119899		6q14-q15	604322	Solute carrier family 17 (sodium phosphate), member 5	Salla disease, 604369 (3); Sialic acid storage disorder, infantile,269920 (3)
SLC22A5	ENSG00000197375	NM_003060	5q23.3	603377	Solute carrier, family 22 (organic cation transporter), member 5	Carnitine deficiency, systemic primary, 212140 (3)
SLC25A15	ENSG00000102743	NM_014252	13q14	603861	Solute carrier family 25 (mitochondrial carrier), member 15	Hyperornithinemia-hyperammonemia-homocitrullinemia syndrome, 238970(3)
SLC25A19	ENSG00000125454	NM_021734	17q25	606521	Solute carrier family 25 (mitochondrial deoxynucleotide carrier),	Microcephaly, Amish type, 607196 (3); Striatal necrosis, bilateral,and progressive polyneuropathy, 613710 (3)
SLC25A20	ENSG00000178537	NM_000387	3p21.31	613698	Solute carrier family 25 (carnitine/acylcarnitine translocase), member	Carnitine-acylcarnitine translocase deficiency, 212138 (3)
SLC25A22	ENSG00000177542		11p15.5	609302	Solute carrier family 25 (mitochondrial carrier, glutamate), member 22	Epileptic encephalopathy, early infantile, 3, 609304 (3)
SLC26A2	ENSG00000155850	NM_000112	5q31-q34	606718	Solute carrier family 26 (sulfate transporter), member 2	Diastrophic dysplasia, 222600 (3); Atelosteogenesis II, 256050 (3);Achondrogenesis Ib, 600972 (3); Epiphyseal dysplasia, multiple, 4, 226900 (3); Diastrophic dysplasia, broad bone-platyspondylic variant, 222600 (3); De laChapelle dysplasia, 256050 (3)
SLC35A1	ENSG00000164414		6q15	605634	Solute carrier family 35 (CMP-sialic acid transporter), member 1	Congenital disorder of glycosylation, type IIf, 603585 (3)
SLC35C1	ENSG00000181830	NM_018389	11p11.2	605881	Solute carrier family 35, member C1	Congenital disorder of glycosylation, type IIc, 266265 (3)
SLC35D1	ENSG00000116704	NM_015139	1p32-p31	610804	Solute carrier family 35 (UDP-glucuronic	Schneckenbecken dysplasia, 269250 (3)
SLC37A4	ENSG00000137700	NM_001467	11q23.3	602671	Solute carrier family 37 (glucose-6-phosphate transporter), member 4	Glycogen storage disease Ib, 232220 (3); Glycogen storage disease Ic,232240 (3)
SLC6A8	ENSG00000130821		Xq28	300036	Solute carrier family 6 (neurotransmitter transporter, creatine),	Creatine deficiency syndrome, X-linked, 300352 (3)
SLC7A7	ENSG00000155465		14q11.2	603593	Solute carrier family 7 (cationic amino acid transporter, y+ system),	Lysinuric protein intolerance, 222700 (3)
SLC9A6	ENSG00000198689	NM_006359	Xq26.3	300231	Solute carrier family 9 (sodium/hydrogen exchanger), member 6	Mental retardation, X-linked syndromic, Christianson type, 300243 (3)
SMC1A	ENSG00000072501	NM_006306	Xp11.22-p11.21	300040	Segregation of mitotic chromosomes 1 (SMC1, yeast, homolog of;	Cornelia de Lange syndrome 2, 300590 (3)
SMN1	ENSG00000172062	NM_000344	5q13.2	600354	Survival of motor neuron 1, telomeric	Spinal muscular atrophy-1, 253300 (3); Spinal muscular atrophy-2,253550 (3); Spinal muscular atrophy-3, 253400 (3); Spinal muscular atrophy-4, 271150 (3)
SMPD1	ENSG00000166311	NM_000543	11p15.4-p15.1	607608	Sphingomyelin phosphodiesterase-1, acid lysosomal	Niemann-Pick disease, type A, 257200 (3); Niemann-Pick disease, typeB, 607616 (3)
SNAP29	ENSG00000099940	NM_004782	22q11.21	604202	Synaptosomal-associated protein, 29kD	Cerebral dysgenesis, neuropathy, ichthyosis, and palmoplantarkeratoderma syndrome, 609528 (3)
SRD5A3	ENSG00000128039	NM_024592	4q12	611715	Steroid 5-alpha-reductase 3	Congenital disorder of glycosylation, type Iq, 612379 (3)
STIL	ENSG00000123473	NM_003035	1p32	181590	SCL/TAL1-interrupting locus	Microcephaly, primary autosomal recessive, 7, 612703 (3)
STRA6	ENSG00000137868		15q24.1	610745	Stimulated by retinoic acid 6, mouse, homolog of	Microphthalmia, syndromic 9, 601186 (3)
STX11	ENSG00000135604		6q24.1	605014	Syntaxin-11	Hemophagocytic lymphohistiocytosis, familial, 4, 603552 (3)
STXBP2	ENSG00000076944	NM_006949	19p13.3-p13.2	601717	Syntaxin binding protein 2	Hemophagocytic lymphohistiocytosis, familial, 5 (3)
SUCLA2	ENSG00000136143		13q12.2-q13.3	603921	Succinate-CoA ligase, ADP-forming, beta subunit	Mitochondrial DNA depletion syndrome 5 (encephalomyopathic withmethylmalonic aciduria), 612073 (3)
SUCLG1	ENSG00000163541	NM_003849	2p11.3	611224	Succinate-CoA ligase, alpha subunit	Mitochondrial DNA depletion syndrome 9 (encephalomyopathic typewith methylmalonic aciduria), 245400 (3)
SUMF1	ENSG00000144455	NM_182760	3p26.1	607939	Sulfatase-modifying factor-1	Multiple sulfatase deficiency, 272200 (3)
SUOX	ENSG00000139531	NM_000456	12q13.13	606887	Sulfite oxidase	Sulfite oxidase deficiency, 272300 (3)
SURF1	ENSG00000148290	NM_003172	9q33-q34	185620	Surfeit-1	Leigh syndrome, due to COX deficiency, 256000 (3)
TAT	ENSG00000198650		16q22.1	613018	Tyrosine aminotransferase, soluble	Tyrosinemia, type II, 276600 (3)
TAZ	ENSG00000102125		Xq28	300394	Tafazzin	Barth syndrome, 302060 (3);Cardiomyopathy, dilated, 3A, 300069 (3); Left ventricular noncompaction, X-linked, 300183 (3)
TCN2	ENSG00000185339	NM_000355	22q12.2	613441	Transcobalamin II	Transcobalamin II deficiency, 275350 (3)
TH	ENSG00000180176	NM_000360	11p15.5	191290	Tyrosine hydroxylase	Segawa syndrome, recessive, 605407 (3)
TIMM8A	ENSG00000126953	NM_004085	Xq22	300356	Translocase of inner mitochondrial membrane 8, yeast, homolog of, A	Deafness, X-linked 1, progressive (3); Mohr-Tranebjaerg syndrome,304700 (3); Jensen syndrome, 311150 (3)
TMEM216	ENSG00000187049	NM_016499	11q13.1	613277	Transmembrane protein 216	Joubert syndrome 2, 608091 (3)
TMEM67	ENSG00000164953	NM_153704	8q22.1	609884	Transmembrane protein 67 (meckelin)	Meckel syndrome, type 3, 607361 (3); Joubert syndrome 6, 610688 (3);{Bardet-Biedl syndrome 14, modifier of}, 209900 (3); COACH syndrome, 216360 (3); Nephronophthisis 11, 613550 (3)
TPP1	ENSG00000166340		11p15.4	607998	Tripeptidyl peptidase 1	Ceroid-lipofuscinosis, neuronal 2, classic late infantile, 204500(3)
TRIM32	ENSG00000119401	NM_012210	9q33.1	602290	Tripartite-motif-containing protein 32	Muscular dystrophy, limb-girdle, type 2H, 254110 (3); Bardet-Biedlsyndrome 11, 209900 (3)
TRIM37	ENSG00000108395	NM_015294	17q	605073	Tripartite motif-containing 37	Mulibrey nanism, 253250 (3)
TSEN2	ENSG00000154743	NM_025265	3p25.2	608753	tRNA splicing endonuclease 2, S. cerevisiae, homolog of	Pontocerebellar hypoplasia type 2B, 612389 (3)
TSEN34	ENSG00000170892	NM_024075	19q13.4	608754	tRNA splicing endonuclease 34, S. cerevisiae, homolog of	Pontocerebellar hypoplasia type 2C, 612390 (3)
TSEN54	ENSG00000182173	NM_207346	17q25.1	608755	tRNA splicing endonuclease 54, S. cerevisiae, homolog of	Pontocerebellar hypoplasia type 2A, 277470 (3); Pontocerebellarhypoplasia type 4, 225753 (3)
TSFM	ENSG00000123297	NM_005726	12q14.1	604723	Ts translation elongation factor, mitochondrial	Combined oxidative phosphorylation deficiency 3, 610505 (3)
TSPYL1	ENSG00000189241		6q22.1	604714	Y-encoded testis-specific protein-like	Sudden infant death with dysgenesis of the testes syndrome, 608800(3)
TTC19	ENSG00000011295	NM_017775	17p11.2	613814	Tetratricopeptide repeat domain 19	Mitochondrial complex III deficiency, 124000 (3)
TUBA8	ENSG00000183785	NM_018943	22q11	605742	Tubulin, alpha 8	Polymicrogyria with optic nerve hypoplasia, 613180 (3)
TUFM	ENSG00000178952	NM_003321	16p11.2	602389	Tu translation elongation factor, mitochondrial	Combined oxidative phosphorylation deficiency 4, 610678 (3)
UBA1	ENSG00000130985	NM_003334	Xp11.23	314370	Ubiquitin-activating enzyme E1 (teA1S9)	Spinal muscular atrophy, X-linked 2, infantile, 301830 (3)
UBR1	ENSG00000159459	NM_174916	15q13	605981	Ubiquitin-protein ligase E3-alpha	Johanson-Blizzard syndrome, 243800 (3)
UNC13D	ENSG00000092929	XM_113950	17q25.3	608897	UNC13, C. elegans, homolog of, D	Hemophagocytic lymphohistiocytosis, familial, 3, 608898 (3)
UQCRB	ENSG00000156467	NM_006294	8q22	191330	Ubinquinol-cytochrome c reductase binding protein	Mitochondrial complex III deficiency, 124000 (3)
UQCRQ	ENSG00000164405	NM_014402	5q31.1	612080	Ubiquinol-cytochrome c reductase, complex III subunit VII, 9.5kD	Mitochondrial complex III deficiency, 124000 (3)
UROS	ENSG00000188690	NM_000375	10q25.2-q26.3	606938	Uroporphyrinogen III synthase	Porphyria, congenital erythropoietic, 263700 (3)
VLDLR	ENSG00000147852		9p24	192977	Very low density lipoprotein receptor	Cerebellar hypoplasia and mental retardation with or without quadrupedal locomotion 1, 224050 (3)
VRK1	ENSG00000100749	NM_003384	14q32	602168	Vaccinia-related kinase-1	Pontocerebellar hypoplasia type 1, 607596 (3)
WDR62	ENSG00000075702	NM_015671	19q13.12	613583	WD repeat-containing protein 62	Microcephaly 2, primary, autosomal recessive, with or withoutcortical malformations, 604317 (3)
WNT3	ENSG00000108379	NM_030753	17q21-q22	165330	Wingless-type MMTV integration site family, member 3	Tetra-amelia, autosomal recessive, 273395 (3)
WNT7A	ENSG00000154764	NM_004625	3p25	601570	Wingless-type MMTV integration site family, member 7A	Ulna and fibula, absence of, with sever limb deficiency, 276820 (3);Fuhrmann syndrome, 228930 (3)
XPNPEP3	ENSG00000196236	NM_022098	22q13.2	613553	X-prolyl aminopeptidase 3	Nephronophthisis-like nephropathy 1, 613159 (3)
YARS2	ENSG00000139131	NM_015936	12p11.21	610957	Tyrosyl-tRNA synthetase 2	Myopathy, lactic acidosis, and sideroblastic anemia 2, 613561 (3)
